# Supplementary material for: The Effect of Essential Oils from Asteraceae Plants on Behavior and Selected Physiological Parameters of the Bird Cherry-Oat Aphid
Source: Molecules. 2024 Apr 8;29(7):1673. doi: 10.3390/molecules29071673 (PMC11013816; doi:10.3390/molecules29071673)
Supplement: Supplementary file 1 [file molecules-29-01673-s001.zip]

Archive with 1 entries (1 files):
- molecules-2914813-supplementary.pdf
